# Supplementary material for: A Leptin Receptor Antagonist Attenuates Adipose Tissue Browning and Muscle Wasting in Infantile Nephropathic Cystinosis-Associated Cachexia
Source: Cells. 2021 Jul 31;10(8):1954. doi: 10.3390/cells10081954 (PMC8393983; doi:10.3390/cells10081954)
Supplement: Supplementary file 1 [file cells-10-01954-s001.zip]

Archive with 1 entries (1 files):
- cells-1248866-supplementary.pdf
